# Supplementary material for: Diagnostic Specificity of Two Dengue Virus IgG ELISAs after Yellow Fever and Japanese Encephalitis Virus Vaccination
Source: Trop Med Infect Dis. 2022 Dec 22;8(1):7. doi: 10.3390/tropicalmed8010007 (PMC9863392; doi:10.3390/tropicalmed8010007)
Supplement: Supplementary file 1 [file tropicalmed-08-00007-s001.zip]

Archive with 1 entries (1 files):
- tropicalmed-2088654-supplementary.pdf
